# Supplementary material for: PIIKA 2: An Expanded, Web-Based Platform for Analysis of Kinome Microarray Data
Source: PLoS One. 2013 Nov 29;8(11):e80837. doi: 10.1371/journal.pone.0080837 (PMC3843739; doi:10.1371/journal.pone.0080837)
Supplement: File S2 — A sample file containing results of a statistical comparison (fold-change values, P-values resulting from a paired t-test, values of , etc.) between a pair of samples from the example experiment. (TXT) [file pone.0080837.s002.txt]

ID	Accession	FC	P up	P down	Beta up	Beta down	Negative predictive value up	Negative predictive value down
14-3-3 beta S185	P31946	2.51247	0.00000	1.00000	0.00000	1.00000	0.00000	0.78989
A-Raf Y302	P10398	3.78769	0.00000	1.00000	0.00000	1.00000	0.00000	0.78989
AMPK1 T174/5	Q13131	2.36362	0.00000	1.00000	0.00000	1.00000	0.00000	0.78989
AR Y363	P10275	2.95261	0.00000	1.00000	0.00000	1.00000	0.00000	0.78989
BLNK Y178	Q8WV28	2.19739	0.00000	1.00000	0.00000	1.00000	0.00000	0.78989
Bax S163	Q07812	2.16359	0.00000	1.00000	0.00000	1.00000	0.00000	0.78989
CDK2 T160	P24941	1.76881	0.00000	1.00000	0.00009	1.00000	0.00007	0.78989
Casp3 S150	P42574	2.28911	0.00000	1.00000	0.00000	1.00000	0.00000	0.78989
Catalase Y385	P04040	2.77755	0.00000	1.00000	0.00000	1.00000	0.00000	0.78989
Catalase Y448	Q14790	1.53902	0.00000	1.00000	0.00000	1.00000	0.00000	0.78989
Cdk4 T172	P11802	1.68901	0.00000	1.00000	0.00000	1.00000	0.00000	0.78989
IKK-beta Y199	O14920	2.30744	0.00000	1.00000	0.00000	1.00000	0.00000	0.78989
IRAK1 T209	P51617	1.91470	0.00000	1.00000	0.00000	1.00000	0.00000	0.78989
Jak2 Y221	O60674	1.32415	0.00000	1.00000	0.00000	1.00000	0.00000	0.78989
LIMK1 T508	P53667	1.83110	0.00000	1.00000	0.00000	1.00000	0.00000	0.78989
MAPKAPK5 T182	Q8IW41	2.00659	0.00000	1.00000	0.00000	1.00000	0.00000	0.78989
NFAT3 S676	Q14934	1.78293	0.00000	1.00000	0.00000	1.00000	0.00000	0.78989
PDGFRb Y686	P09619	1.42392	0.00000	1.00000	0.00000	1.00000	0.00000	0.78989
Tgfbr2 Y259	P37173	1.64646	0.00000	1.00000	0.00000	1.00000	0.00000	0.78989
TrKA Y496	P04629	2.14708	0.00000	1.00000	0.00000	1.00000	0.00000	0.78989
TrKA Y757	P04629	1.61669	0.00000	1.00000	0.00000	1.00000	0.00000	0.78989
p67phox S208	P19878	1.62291	0.00000	1.00000	0.00000	1.00000	0.00000	0.78989
Akt1 T308	P31749	2.16806	0.00001	0.99999	0.00000	1.00000	0.00000	0.78989
Crk Y108	P46108	1.83641	0.00001	0.99999	0.00000	1.00000	0.00000	0.78989
FGFR1 Y653	P11362	1.62491	0.00001	0.99999	0.00000	1.00000	0.00000	0.78989
FGFR1 Y653	P11362	2.05271	0.00001	0.99999	0.00000	1.00000	0.00000	0.78989
PAK4 S474	O96013	1.44806	0.00001	0.99999	0.00000	1.00000	0.00000	0.78989
PDK1 Y373	O15530	1.40471	0.00001	0.99999	0.00000	1.00000	0.00000	0.78989
Casp3 S150	P42574	1.82040	0.00002	0.99998	0.00000	1.00000	0.00000	0.78989
Cofilin 1 Y139	P23528	2.70633	0.00002	0.99998	0.00000	1.00000	0.00000	0.78989
Flt3 Y591	P36888	1.76891	0.00002	0.99998	0.00000	1.00000	0.00000	0.78989
HSP27 S78	P04792	2.24500	0.00002	0.99998	0.00000	1.00000	0.00000	0.78989
IL4R Y713	P24394	1.63974	0.00002	0.99998	0.00000	1.00000	0.00000	0.78989
NFkB-p100 S108	Q00653	2.24455	0.00002	0.99998	0.00000	1.00000	0.00000	0.78989
PDK1 Y376	O15530	1.42156	0.00002	0.99998	0.00000	1.00000	0.00000	0.78989
p38 delta Y182	O15264	1.29346	0.00002	0.99998	0.00000	1.00000	0.00000	0.78989
Met Y1234	P08581	1.73687	0.00003	0.99997	0.00000	1.00000	0.00000	0.78989
Ripk1 Y384	Q13546	1.88038	0.00003	0.99997	0.00000	1.00000	0.00000	0.78989
XIAP S87	P98170	1.78716	0.00003	0.99997	0.00000	1.00000	0.00000	0.78989
CDK2 T160	P24941	2.04569	0.00004	0.99996	0.00004	1.00000	0.00004	0.78989
p38-alpha T122	Q16539	1.94542	0.00004	0.99996	0.00000	1.00000	0.00000	0.78989
JAK2 Y813	O60674	1.81693	0.00005	0.99995	0.00000	1.00000	0.00000	0.78989
PTEN Y240	P60484	1.62189	0.00005	0.99995	0.00000	1.00000	0.00000	0.78989
JAK1 Y220	P23458	1.49633	0.00006	0.99994	0.00000	1.00000	0.00000	0.78989
JAK2 Y813	O60674	1.57735	0.00006	0.99994	0.00000	1.00000	0.00000	0.78989
MAPK14 T179	Q16539	1.68709	0.00006	0.99994	0.00000	1.00000	0.00000	0.78989
Rack1 y246	P63244	1.30189	0.00006	0.99994	0.00000	1.00000	0.00000	0.78989
JAK1 Y220	P23458	1.52313	0.00007	0.99993	0.00000	1.00000	0.00000	0.78989
CDK2 Y14	P24941	1.88044	0.00008	0.99992	0.00000	1.00000	0.00000	0.78989
LSD1 S131	O60341	1.90961	0.00008	0.99992	0.00000	1.00000	0.00000	0.78989
IL7R Y449	P16871	1.97835	0.00009	0.99991	0.00000	1.00000	0.00000	0.78989
TrKA Y680	P04629	1.33831	0.00010	0.99990	0.00047	1.00000	0.00037	0.78989
14-3-3 beta S59	P31946	1.67470	0.00011	0.99989	0.00000	1.00000	0.00000	0.78989
A-Raf S214	P10398	2.11401	0.00013	0.99987	0.00000	1.00000	0.00000	0.78989
IRAK4 T208	P51617	1.24414	0.00013	0.99987	0.00000	1.00000	0.00000	0.78989
Syk Y348	P43405	1.64897	0.00019	0.99981	0.00000	1.00000	0.00000	0.78989
AMPK1 T174/5	Q13131	1.51670	0.00025	0.99975	0.00000	1.00000	0.00000	0.78989
Cdk2 Y179	P24941	1.65727	0.00028	0.99972	0.00000	1.00000	0.00000	0.78989
MEK1 S297	Q02750	1.51607	0.00034	0.99966	0.00076	1.00000	0.00060	0.78989
JNK2 T183	P45984	1.27043	0.00045	0.99955	0.00000	1.00000	0.00000	0.78989
Cdc2 Y15	P06493	1.40016	0.00047	0.99953	0.00000	1.00000	0.00000	0.78989
NFkB-p65 S536	Q04206	1.41853	0.00048	0.99952	0.00074	1.00000	0.00058	0.78989
p38-alpha T122	Q16539	1.51474	0.00053	0.99947	0.00001	1.00000	0.00001	0.78989
P27kip1 Y74	P46527	1.40903	0.00055	0.99945	0.00001	1.00000	0.00001	0.78989
Grb2 Y37	P62993	1.76836	0.00059	0.99941	0.00000	1.00000	0.00000	0.78989
TNIK T181	Q9UKE5	1.52312	0.00067	0.99933	0.00005	1.00000	0.00004	0.78989
BLNK Y72	Q8WV28	1.62729	0.00073	0.99927	0.00001	1.00000	0.00001	0.78989
EEA1 T1392	Q15075	1.50373	0.00089	0.99911	0.00000	1.00000	0.00000	0.78989
PPP2CA T307	P67775	1.31040	0.00129	0.99871	0.00000	1.00000	0.00000	0.78989
Anxa1 Y20	P04083	1.60895	0.00141	0.99859	0.00014	1.00000	0.00011	0.78989
MAPK14 Y322	Q16539	1.61799	0.00142	0.99858	0.00000	1.00000	0.00000	0.78989
M6PR S267	P20645	1.44537	0.00162	0.99838	0.00274	1.00000	0.00216	0.78989
ACC1 Y93	P68133	1.42592	0.00172	0.99828	0.00061	1.00000	0.00048	0.78989
Caveolin-1 Y25	Q03135	1.34695	0.00198	0.99802	0.00515	1.00000	0.00406	0.78989
PDGFRb Y716	P09619	1.25696	0.00243	0.99757	0.00086	1.00000	0.00068	0.78989
PKACa T197	P17612	1.29762	0.00316	0.99684	0.00001	1.00000	0.00001	0.78989
IRAK1 T100	P51617	1.25492	0.00321	0.99679	0.13576	0.99988	0.10724	0.78980
CREB S133	P16220	1.57050	0.00357	0.99643	0.00181	1.00000	0.00143	0.78989
PPARG S112	P37231	1.37318	0.00363	0.99637	0.00303	1.00000	0.00239	0.78989
Bid T54	P55957	1.32168	0.00369	0.99631	0.00375	1.00000	0.00297	0.78989
MK2 Y415	P16389	1.61804	0.00381	0.99619	0.00001	1.00000	0.00000	0.78989
MyD88 Y257	Q99836	1.43092	0.00395	0.99605	0.00083	1.00000	0.00066	0.78989
MAPK14 T179	Q16539	1.29760	0.00468	0.99532	0.00004	1.00000	0.00003	0.78989
SOC3 Y221	O14543	1.36640	0.00473	0.99527	0.00079	1.00000	0.00062	0.78989
Lyn Y396	P07948	1.32171	0.00527	0.99473	0.09866	0.99995	0.07793	0.78985
CD19 Y531	P15391	1.33018	0.00529	0.99471	0.06087	0.99998	0.04808	0.78988
Ck2-B S228	Q5SRQ6	1.31650	0.00711	0.99289	0.00177	1.00000	0.00140	0.78989
Akt1 S473	P31749	1.31400	0.00809	0.99191	0.00948	1.00000	0.00749	0.78989
PKCE T566	Q02156	1.23480	0.00812	0.99188	0.01138	1.00000	0.00899	0.78989
ACC1 S29	Q13085_	1.46388	0.01071	0.98929	0.01687	1.00000	0.01333	0.78989
Mnk1 T255	Q9BUB5	1.33128	0.01207	0.98793	0.00485	1.00000	0.00383	0.78989
STAT3 Y705	P40763	1.20185	0.01238	0.98762	0.01583	1.00000	0.01250	0.78989
Shc1 Y349	P29353	1.22876	0.01726	0.98274	0.04730	0.99999	0.03736	0.78989
TRAF6 Y353	Q9Y4K3	1.33269	0.01924	0.98076	0.05185	0.99999	0.04096	0.78988
PLCG2 Y753	P16885	1.13450	0.01925	0.98075	0.00846	1.00000	0.00669	0.78989
PELI2 T290	Q96FA3	1.22232	0.01942	0.98058	0.08179	0.99997	0.06461	0.78987
EGFR S1070	P00533	1.24945	0.02140	0.97860	0.06405	0.99998	0.05060	0.78988
Keap1 S293/5	Q14145	1.17643	0.02611	0.97389	0.01078	1.00000	0.00852	0.78989
Tyk2 Y1054/5	P29597	1.29356	0.02926	0.97074	0.07579	0.99997	0.05987	0.78987
CFTR S737	P13569	1.30818	0.03760	0.96240	0.09867	0.99995	0.07794	0.78985
IKK-alpha S180	O15111	1.22478	0.04122	0.95878	0.20172	0.99968	0.15933	0.78964
Sek1 S80	P45985	1.17390	0.04277	0.95723	0.17416	0.99978	0.13757	0.78972
ACC1 S80	Q13085	1.27533	0.06641	0.93359	0.12353	0.99991	0.09758	0.78982
Rab5A Y205	P20339	1.17872	0.08313	0.91687	0.37144	0.99813	0.29340	0.78842
aura T287	O14965	1.18445	0.08826	0.91174	0.26606	0.99931	0.21016	0.78935
Met Y1003	P08581	1.09282	0.08841	0.91159	0.32857	0.99872	0.25953	0.78888
4E-BP1 S64	Q13541	1.19612	0.09167	0.90833	0.30067	0.99902	0.23750	0.78912
Tgfbr2 Y336	P37173	1.15336	0.09773	0.90227	0.38471	0.99791	0.30388	0.78824
caspase-8 Y448	Q14790_	1.08170	0.10102	0.89898	0.50747	0.99460	0.40084	0.78563
MDM2 S186/8	Q00987	1.22426	0.10362	0.89638	0.33067	0.99869	0.26120	0.78886
Flt3 Y842	P36888	1.08534	0.11330	0.88670	0.46699	0.99599	0.36888	0.78673
PIK3R1 Y556	P27986	1.10038	0.11366	0.88634	0.45462	0.99635	0.35910	0.78701
ERK3 S189	Q16659	1.16000	0.11370	0.88630	0.31157	0.99891	0.24611	0.78903
NFkB-p100 S99	Q00653	1.09824	0.11714	0.88286	0.48135	0.99554	0.38022	0.78637
Syk Y352	P43405	1.17471	0.12399	0.87601	0.27603	0.99923	0.21803	0.78929
p67phox T233	P19878	1.13736	0.12423	0.87577	0.40658	0.99750	0.32116	0.78792
STAT4 Y693	Q14765	1.10058	0.13515	0.86485	0.46455	0.99607	0.36695	0.78679
MAPK14 Y322	Q16539	1.15348	0.14187	0.85813	0.26637	0.99931	0.21041	0.78935
ACC1 S1263	Q13085_	1.14643	0.14875	0.85125	0.43368	0.99690	0.34256	0.78744
MK2 Y132	P16389	1.11178	0.15319	0.84681	0.48124	0.99555	0.38013	0.78638
MDM2 S166	Q00987	1.20780	0.15456	0.84544	0.42263	0.99715	0.33383	0.78765
EGFR Y869	P00533	1.12436	0.16181	0.83819	0.47314	0.99581	0.37373	0.78658
Kit Y936	P10721	1.14688	0.18689	0.81311	0.49226	0.99517	0.38883	0.78608
Rack1 y52	P63244	1.06743	0.20413	0.79587	0.59518	0.98998	0.47013	0.78198
Mek1 S217	Q02750	1.06837	0.21328	0.78672	0.73019	0.97448	0.57677	0.76973
4E-BP1 T46	Q13541	1.11198	0.22127	0.77873	0.62482	0.98770	0.49354	0.78018
Kit Y568/70	P10721	1.09548	0.22524	0.77476	0.56220	0.99203	0.44408	0.78360
inos S745	P35228	1.08651	0.23627	0.76373	0.65029	0.98535	0.51366	0.77832
IFNGR1 S495	P15260	1.10500	0.25343	0.74657	0.63037	0.98723	0.49793	0.77980
IRAK4 T345	P51617	1.07708	0.25534	0.74466	0.71187	0.97756	0.56230	0.77217
Fos S362	P01100	1.07374	0.25962	0.74038	0.67845	0.98221	0.53590	0.77584
Syk Y525/6	P43405	1.05056	0.26388	0.73612	0.68974	0.98077	0.54482	0.77470
p53 S15	P04637	1.08600	0.26781	0.73219	0.66780	0.98347	0.52749	0.77684
EGFR T693	P00533	1.09991	0.27373	0.72627	0.65529	0.98484	0.51761	0.77792
Cdc42 Y32	P60953	1.09828	0.28312	0.71688	0.70277	0.97895	0.55511	0.77326
JNK1 T183	P45983	1.03560	0.28996	0.71004	0.59715	0.98984	0.47169	0.78187
TAK1 T178	O43318	1.05257	0.31362	0.68638	0.73348	0.97387	0.57937	0.76926
SMAD3 S416	Q15796	1.05156	0.32034	0.67966	0.74642	0.97135	0.58960	0.76726
TAK1 S192	O43318	1.06678	0.32149	0.67851	0.75111	0.97037	0.59330	0.76649
CTNNB1 S675	P35222	1.08127	0.32316	0.67684	0.75844	0.96876	0.59909	0.76522
MK3 Y187	P22001	1.05326	0.33041	0.66959	0.76422	0.96742	0.60366	0.76416
Rack1 Y194	P63244	1.05522	0.34028	0.65972	0.76141	0.96808	0.60143	0.76468
Mek2 s226	P36507	1.02979	0.36501	0.63499	0.78992	0.96060	0.62395	0.75877
Ripk1 Y694	Q13546	1.05184	0.36884	0.63116	0.78700	0.96145	0.62165	0.75944
Bax S184	Q07812	1.02750	0.37893	0.62107	0.83110	0.94574	0.65648	0.74704
ACTA1 Y55	P68133	1.05241	0.38995	0.61005	0.82167	0.94968	0.64904	0.75014
p300 S2279	Q09472	1.02347	0.41322	0.58678	0.83292	0.94494	0.65792	0.74640
BCAP Y570	Q6ZUJ8	1.02678	0.42009	0.57991	0.84406	0.93967	0.66672	0.74224
CHOP Ser79	P35638	1.01575	0.43260	0.56740	0.86208	0.92969	0.68095	0.73436
PLCG2 Y759	P16885	1.00819	0.43821	0.56179	0.85596	0.93331	0.67612	0.73722
MAVS S233/4	Q7Z434	1.01960	0.44316	0.55684	0.85681	0.93282	0.67679	0.73683
P300 S89	Q09472	1.01180	0.46615	0.53385	0.87822	0.91879	0.69370	0.72575
K8 Y267	P05787	1.00194	0.49155	0.50845	0.89450	0.90529	0.70656	0.71508
Calmodulin Y99	P62158	-1.00287	0.50880	0.49120	0.90440	0.89546	0.71438	0.70732
IL-8R B S352	P25025	-1.01139	0.54222	0.45778	0.92246	0.87314	0.72864	0.68969
STAT5B Y740	P51692	-1.01105	0.55146	0.44854	0.92178	0.87410	0.72811	0.69045
aura S342	O14965	-1.02204	0.55887	0.44113	0.93164	0.85883	0.73590	0.67839
Akt1 T450	P31749	-1.01948	0.56355	0.43645	0.92940	0.86256	0.73413	0.68133
IRF-3 S396	Q14653	-1.01655	0.56427	0.43573	0.92439	0.87032	0.73017	0.68746
IKK-beta Y188	O14920	-1.04160	0.61072	0.38928	0.95150	0.81700	0.75158	0.64534
IRF-7 S471	Q92985	-1.03682	0.61647	0.38353	0.94796	0.82590	0.74879	0.65238
IKK-alpha T23	O15111	-1.02725	0.62328	0.37672	0.94669	0.82891	0.74779	0.65475
CTNNB1 S33	P35222	-1.04355	0.62428	0.37572	0.95616	0.80397	0.75526	0.63505
GIT2 Y484	Q14161	-1.05201	0.64803	0.35197	0.96202	0.78501	0.75989	0.62008
PPP2CA T304	P67775	-1.04041	0.65662	0.34338	0.96729	0.76476	0.76406	0.60408
Mlk3 S281	Q16584	-1.03632	0.66095	0.33905	0.97262	0.74009	0.76826	0.58459
EEA1 T431	Q15075	-1.04317	0.67566	0.32434	0.96627	0.76895	0.76325	0.60739
DVL1 S679	O14640	-1.07154	0.69320	0.30680	0.96959	0.75473	0.76587	0.59615
EP300 S2366	Q09472	-1.03730	0.69363	0.30637	0.96688	0.76648	0.76373	0.60544
STAT2 Y690	P52630	-1.03608	0.69840	0.30160	0.97354	0.73525	0.76900	0.58077
Crk Y221	P46108	-1.05642	0.69885	0.30115	0.96974	0.75402	0.76599	0.59559
PIK3R1 Y528	P27986	-1.02117	0.70978	0.29022	0.96478	0.77483	0.76208	0.61204
Smad6 S435	O43541	-1.07149	0.71824	0.28176	0.98382	0.66477	0.77711	0.52510
PDGFRb Y740	P09619	-1.06157	0.71933	0.28067	0.97462	0.72938	0.76985	0.57613
IRF-3 S385	Q14653	-1.09368	0.72846	0.27154	0.98232	0.67756	0.77593	0.53520
CFTR S813	P13569	-1.08953	0.72993	0.27007	0.98502	0.65357	0.77806	0.51625
STAM2 Y371	Q92783	-1.05703	0.73074	0.26926	0.98675	0.63574	0.77942	0.50217
Ripk1 Y424	Q13546	-1.08063	0.73346	0.26654	0.98360	0.66665	0.77694	0.52658
CREB S111	P16220	-1.05493	0.73552	0.26448	0.97379	0.73393	0.76919	0.57972
IKK-gamma S43	Q9Y6K9	-1.08122	0.76139	0.23861	0.98732	0.62931	0.77988	0.49709
IRF-3 S402	Q14653	-1.08422	0.76281	0.23719	0.99095	0.58055	0.78274	0.45857
STAT6 Y641	P42226	-1.06876	0.76851	0.23149	0.98080	0.68947	0.77473	0.54461
A-Raf T20	P10398	-1.10856	0.77406	0.22594	0.99046	0.58810	0.78236	0.46454
iNOS Y151	P35228	-1.08012	0.78192	0.21808	0.98987	0.59667	0.78190	0.47131
PDK1 S241	O15530	-1.08101	0.78710	0.21290	0.98638	0.63972	0.77913	0.50531
Cofilin 1 S2	P23528	-1.10630	0.78738	0.21262	0.98917	0.60645	0.78134	0.47903
IFNAR1 Y466	P17181	-1.13277	0.80657	0.19343	0.99520	0.49138	0.78610	0.38814
JAK2 Y119	O60674	-1.05846	0.82259	0.17741	0.99229	0.55744	0.78381	0.44032
P27kip1 T157	P46527	-1.11692	0.82702	0.17298	0.99622	0.45920	0.78691	0.36272
caveolin-1 Y14	Q03135	-1.13142	0.84067	0.15933	0.99640	0.45302	0.78705	0.35784
fyn Y531	P06241	-1.09278	0.84621	0.15379	0.99147	0.57201	0.78315	0.45183
TGFBR1 t204	P36897	-1.35486	0.86055	0.13945	0.99919	0.28194	0.78925	0.22270
MEK1 T385	Q02750	-1.12159	0.86094	0.13906	0.99670	0.44169	0.78728	0.34889
p47phox S370	P14598	-1.15532	0.86240	0.13760	0.99588	0.47091	0.78664	0.37197
Lyn Y507	P07948	-1.10679	0.86359	0.13641	0.99139	0.57329	0.78309	0.45284
Smad3 T179	P84022	-1.14712	0.86690	0.13310	0.99628	0.45716	0.78696	0.36111
Fos T232	P01100	-1.14721	0.87485	0.12515	0.99712	0.42425	0.78762	0.33511
sek1 S2315	P45985	-1.19098	0.88167	0.11833	0.99839	0.35382	0.78862	0.27948
Grb2 Y209	P62993	-1.14827	0.89024	0.10976	0.99860	0.33855	0.78879	0.26742
Sek1 S257	P45985	-1.14071	0.89456	0.10544	0.99739	0.41192	0.78783	0.32537
p47phox S359	P14598	-1.15485	0.89562	0.10438	0.99839	0.35389	0.78862	0.27954
STAT3 S691	P40763	-1.12112	0.89647	0.10353	0.99448	0.51055	0.78553	0.40328
Malt1 S135	Q9UDY8	-1.23827	0.91450	0.08550	0.99916	0.28556	0.78923	0.22556
BRAF1 S579	P15056	-1.14239	0.91513	0.08487	0.99889	0.31317	0.78902	0.24737
p70S6K S447	P23443	-1.11317	0.91646	0.08354	0.99634	0.45517	0.78700	0.35954
IKK-alpha S473	O15111	-1.20526	0.91667	0.08333	0.99931	0.26656	0.78935	0.21055
PTEN T382/3/5	P60484	-1.17953	0.92318	0.07682	0.99997	0.07590	0.78987	0.05995
TAK1 T187	O43318	-1.14478	0.92790	0.07210	0.99847	0.34840	0.78868	0.27520
Mnk1 T250	Q9BUB5	-1.12208	0.93115	0.06885	0.99936	0.25888	0.78939	0.20449
CREB S117	P16220	-1.17221	0.94140	0.05860	0.99985	0.14892	0.78978	0.11763
STAT5B Y699	P51692	-1.12865	0.94472	0.05528	0.99831	0.35988	0.78856	0.28426
Cdk4 S150	P11802	-1.20589	0.94594	0.05406	0.99985	0.15035	0.78977	0.11876
TBK1 S172	Q9UHD2	-1.11098	0.94673	0.05327	0.99996	0.08916	0.78986	0.07042
SMAD3 S204	Q15796	-1.24363	0.95040	0.04960	0.99980	0.16659	0.78974	0.13159
p300 S2279	Q09472	-1.22514	0.95364	0.04636	1.00000	0.02607	0.78989	0.02059
SEK1 T261	P45985	-1.15680	0.95383	0.04617	0.99982	0.16080	0.78975	0.12701
Calmodulin T79	P62158	-1.18409	0.95601	0.04399	0.99979	0.17034	0.78973	0.13455
IRS-1 S312	P35568	-1.25888	0.95631	0.04369	0.99996	0.08491	0.78986	0.06707
NFkB-p105 S337	P19838	-1.25037	0.96305	0.03695	0.99994	0.10141	0.78985	0.08010
Lck Y394	P06239	-1.16439	0.97240	0.02760	0.99945	0.24568	0.78946	0.19406
p70S6K T412	P23443	-1.15681	0.97250	0.02750	0.99995	0.09821	0.78985	0.07757
NFAT2 S172	O95644	-1.18878	0.97384	0.02616	0.99983	0.15728	0.78976	0.12423
Smad3 S423	P84022	-1.35430	0.97484	0.02516	0.99999	0.04688	0.78989	0.03703
Smad1 S214	Q15797	-1.26972	0.97541	0.02459	0.99999	0.03848	0.78989	0.03039
NFkB-p105 S907	P19838	-1.22429	0.97620	0.02380	0.99990	0.12560	0.78982	0.09921
IRAK1 T387	P51617	-1.23024	0.98012	0.01988	0.99983	0.15783	0.78976	0.12467
HSP70 Y525	P08107	-1.46631	0.98459	0.01541	1.00000	0.00835	0.78989	0.00660
Smad3 S208	P84022	-1.25436	0.98505	0.01495	0.99960	0.21799	0.78958	0.17219
SHC3 Y341	Q92529	-1.20751	0.98579	0.01421	0.99997	0.07834	0.78987	0.06188
Shc1 S36	P29353	-1.28179	0.98641	0.01359	0.99997	0.07936	0.78987	0.06269
GIT2 Y492	Q14161	-1.32750	0.98646	0.01354	1.00000	0.02248	0.78989	0.01776
STMN1 S37	P16949	-1.28404	0.98656	0.01344	1.00000	0.01835	0.78989	0.01450
Jak1 Y1034/5	P23458	-1.34836	0.98753	0.01247	1.00000	0.03117	0.78989	0.02462
Cdc42 Y64	P60953	-1.35796	0.98899	0.01101	1.00000	0.00877	0.78989	0.00693
caveolin-1 Y6	Q03135	-1.39446	0.98985	0.01015	1.00000	0.01370	0.78989	0.01082
IKK-alpha S180	O15111	-1.19108	0.99064	0.00936	0.99999	0.05296	0.78988	0.04184
NFAT1 S326	Q13469	-1.39515	0.99074	0.00926	1.00000	0.02020	0.78989	0.01595
eNOS S1176	P29474	-1.31790	0.99193	0.00807	1.00000	0.01749	0.78989	0.01382
TAB1 S423	Q15750	-1.30211	0.99230	0.00770	1.00000	0.02476	0.78989	0.01956
PKACa S338	P17612	-1.29038	0.99247	0.00753	0.99999	0.04956	0.78988	0.03914
JAK1 Y1035	P23458	-1.37294	0.99355	0.00645	1.00000	0.01326	0.78989	0.01047
CTNNB1 Y654	P35222	-1.50028	0.99379	0.00621	1.00000	0.00289	0.78989	0.00228
Kit Y721	P10721	-1.25755	0.99385	0.00615	1.00000	0.01468	0.78989	0.01160
Tgfbr2 S409	P37173	-1.36112	0.99399	0.00601	1.00000	0.00341	0.78989	0.00269
STMN1 S15	P16949	-1.29745	0.99424	0.00576	1.00000	0.00373	0.78989	0.00295
NFAT2 S245	O95644	-1.35896	0.99489	0.00511	1.00000	0.00533	0.78989	0.00421
fyn Y420	P06241	-1.34451	0.99491	0.00509	1.00000	0.02402	0.78989	0.01897
PI3-kinase p85 subunit beta Y464	O00459	-1.38313	0.99521	0.00479	1.00000	0.00065	0.78989	0.00051
STAT1 S727	P42224	-1.33811	0.99536	0.00464	1.00000	0.00331	0.78989	0.00262
Mlk3 T277	Q16584	-1.34435	0.99642	0.00358	1.00000	0.01073	0.78989	0.00848
Sek1 S80	P45985	-1.28718	0.99647	0.00353	1.00000	0.00001	0.78989	0.00001
GIT2 Y592	Q14161	-1.43652	0.99699	0.00301	1.00000	0.00759	0.78989	0.00599
LDLRAP1 S186	Q5SW96	-1.31946	0.99734	0.00266	1.00000	0.00022	0.78989	0.00017
Jak2 Y1007	O60674	-1.42327	0.99782	0.00218	1.00000	0.00139	0.78989	0.00110
CD19 Y500	P15391	-1.37227	0.99797	0.00203	0.99999	0.04840	0.78989	0.03823
Bcl-2 S87	P10415	-1.43074	0.99802	0.00198	1.00000	0.00277	0.78989	0.00219
STAT3 S727	P40763	-1.48090	0.99809	0.00191	1.00000	0.00035	0.78989	0.00027
TAB1 S438	Q15750	-1.48611	0.99816	0.00184	1.00000	0.00000	0.78989	0.00000
gp130 Y767	P40189	-1.48826	0.99830	0.00170	1.00000	0.00016	0.78989	0.00013
PKACa S10	P17612	-1.43124	0.99888	0.00112	1.00000	0.00089	0.78989	0.00071
Smad1 S463	Q15797	-1.27692	0.99891	0.00109	1.00000	0.00029	0.78989	0.00023
Jun S73	P05412	-1.36359	0.99901	0.00099	1.00000	0.00159	0.78989	0.00126
NFkB-p65 S276	Q04206	-1.44897	0.99934	0.00066	1.00000	0.00060	0.78989	0.00048
STAT6 T645	P42226	-1.64399	0.99936	0.00064	1.00000	0.00008	0.78989	0.00006
IRS-1 S616	P35568	-1.61780	0.99942	0.00058	1.00000	0.00000	0.78989	0.00000
Bim S69	O43521	-1.58316	0.99945	0.00055	1.00000	0.00000	0.78989	0.00000
SOC3 Y204	O14543	-1.51461	0.99956	0.00044	1.00000	0.00002	0.78989	0.00002
Jun S243	P05412	-1.48736	0.99957	0.00043	1.00000	0.00237	0.78989	0.00187
rab4 Y189	P20338	-1.68099	0.99961	0.00039	1.00000	0.00000	0.78989	0.00000
Grb2 Y7	P62993	-1.45511	0.99964	0.00036	1.00000	0.00151	0.78989	0.00119
TGFBR1 T200	P36897	-1.76300	0.99967	0.00033	1.00000	0.00000	0.78989	0.00000
STMN1 S24	P16949	-1.61350	0.99971	0.00029	1.00000	0.00000	0.78989	0.00000
Mek1 S217	Q02750	-1.47131	0.99975	0.00025	1.00000	0.00000	0.78989	0.00000
Lck Y192	P06239	-1.62310	0.99976	0.00024	1.00000	0.00000	0.78989	0.00000
Grb10 S150	Q13322	-1.60585	0.99978	0.00022	1.00000	0.00000	0.78989	0.00000
PI3-kinase p85 subunit beta Y605	O00459	-1.32491	0.99981	0.00019	1.00000	0.00000	0.78989	0.00000
STAT4 S722	Q14765	-1.46578	0.99985	0.00015	1.00000	0.00024	0.78989	0.00019
STAT1 S708	P42224	-1.73407	0.99986	0.00014	1.00000	0.00000	0.78989	0.00000
STAT5B S731	P51692	-1.88187	0.99987	0.00013	1.00000	0.00000	0.78989	0.00000
Keap1 Y141	Q14145	-1.67456	0.99988	0.00012	1.00000	0.00000	0.78989	0.00000
PTEN Y315	P60484	-1.39746	0.99991	0.00009	1.00000	0.00000	0.78989	0.00000
Jun S63	P05412	-1.67095	0.99992	0.00008	1.00000	0.00000	0.78989	0.00000
Pyk2 S399	Q14289	-1.75361	0.99993	0.00007	1.00000	0.00000	0.78989	0.00000
pyk2 S213	Q14289	-1.99172	0.99995	0.00005	1.00000	0.00000	0.78989	0.00000
Cdc2 T161	P06493	-1.30947	0.99996	0.00004	1.00000	0.00001	0.78989	0.00001
HSP60 S70	P10809	-1.90806	0.99997	0.00003	1.00000	0.00000	0.78989	0.00000
pyk2 Y402	Q14289	-1.54253	0.99997	0.00003	1.00000	0.00000	0.78989	0.00000
K8 S74	P05787	-2.03718	0.99998	0.00002	1.00000	0.00000	0.78989	0.00000
MSK2 S360	O75676	-1.42245	0.99998	0.00002	1.00000	0.00000	0.78989	0.00000
Rab4 S199	P20338	-1.71233	0.99999	0.00001	1.00000	0.00000	0.78989	0.00000
STAT1 Y701	P42224	-1.75863	0.99999	0.00001	1.00000	0.00000	0.78989	0.00000
gp130 S782	P40189	-1.97040	0.99999	0.00001	1.00000	0.00000	0.78989	0.00000
Mek2 s226	P36507	-1.36600	1.00000	0.00000	1.00000	0.00000	0.78989	0.00000
NFAT1 S110	Q13469	-2.11022	1.00000	0.00000	1.00000	0.00000	0.78989	0.00000
Rab5A S123	P20339	-2.51233	1.00000	0.00000	1.00000	0.00000	0.78989	0.00000
Rab5A T202	P20339	-1.93672	1.00000	0.00000	1.00000	0.00000	0.78989	0.00000
Ripk1 Y424	Q13546	-1.85910	1.00000	0.00000	1.00000	0.00000	0.78989	0.00000
