# Supplementary material for: PIIKA 2: An Expanded, Web-Based Platform for Analysis of Kinome Microarray Data
Source: PLoS One. 2013 Nov 29;8(11):e80837. doi: 10.1371/journal.pone.0080837 (PMC3843739; doi:10.1371/journal.pone.0080837)
Supplement: File S3 — A sample file containing a summary of the technical reproducibility of the arrays in the example experiment. (TXT) [file pone.0080837.s003.txt]

A-1	277
A-2	294
A-3	287
A-4	290
B-1	292
B-2	281
B-3	282
B-4	286
C-1	295
C-2	289
C-3	283
C-4	284
D-1	284
D-2	285
D-3	280
D-4	288
E-1	283
E-2	280
E-3	283
E-4	282
F-1	284
F-2	294
F-3	286
F-4	287
-------------
Average: 285.7
Range: 277-295
