# Supplementary material for: PIIKA 2: An Expanded, Web-Based Platform for Analysis of Kinome Microarray Data
Source: PLoS One. 2013 Nov 29;8(11):e80837. doi: 10.1371/journal.pone.0080837 (PMC3843739; doi:10.1371/journal.pone.0080837)
Supplement: File S4 — A sample file containing a summary of the reproducibility of the biological replicates in the example experiment. (TXT) [file pone.0080837.s004.txt]

A-1	190
B-1	181
C-1	235
D-1	182
E-1	167
F-1	251
-------------
Average: 201.0
Range: 167-251
