# Supplementary material for: PIIKA 2: An Expanded, Web-Based Platform for Analysis of Kinome Microarray Data
Source: PLoS One. 2013 Nov 29;8(11):e80837. doi: 10.1371/journal.pone.0080837 (PMC3843739; doi:10.1371/journal.pone.0080837)
Supplement: File S5 — A file in VRML format containing a 3D scatterplot of the first three principal components resulting from principal component analysis. This file can be viewed using any VRML viewer, such as Instant Player (http://www.instantreality.org). (VRML) [file pone.0080837.s005.vrml]

#VRML V2.0 utf8


Viewpoint {
	fieldOfView 0.785 
	position 8 8 8 
	orientation 0.19 0.45 0.87 2.45 
	jump TRUE
	description "viewpoint1"
}


NavigationInfo { type "EXAMINE" }

Background {
	 skyColor [
		  1 1 1  
	]
}


PROTO PopupText [
	eventIn MFString showThis
	exposedField SFNode fontStyle FontStyle {
				justify [ "MIDDLE", "MIDDLE" ] }
	exposedField SFNode appearance Appearance { material Material { } } 
	field SFString default "" 
	field MFString stringlist [ "" ] 
 eventIn SFBool over0
	eventIn SFBool over1
	eventIn SFBool over2
	eventIn SFBool over3
	eventIn SFBool over4
	eventIn SFBool over5
	eventIn SFBool over6
	eventIn SFBool over7
	eventIn SFBool over8
	eventIn SFBool over9
	eventIn SFBool over10
	eventIn SFBool over11
	eventIn SFBool over12
	eventIn SFBool over13
	eventIn SFBool over14
	eventIn SFBool over15
	eventIn SFBool over16
	eventIn SFBool over17
	eventIn SFBool over18
	eventIn SFBool over19
	eventIn SFBool over20
	eventIn SFBool over21
	eventIn SFBool over22
	eventIn SFBool over23
	 	] { 
Group { children [ 
	DEF POPIT Script { 
		field SFString defstring IS default 
		field MFString list IS stringlist 
		field MFString strout [ "" ]  
 eventIn SFBool over0 IS over0
 eventIn SFBool over1 IS over1
 eventIn SFBool over2 IS over2
 eventIn SFBool over3 IS over3
 eventIn SFBool over4 IS over4
 eventIn SFBool over5 IS over5
 eventIn SFBool over6 IS over6
 eventIn SFBool over7 IS over7
 eventIn SFBool over8 IS over8
 eventIn SFBool over9 IS over9
 eventIn SFBool over10 IS over10
 eventIn SFBool over11 IS over11
 eventIn SFBool over12 IS over12
 eventIn SFBool over13 IS over13
 eventIn SFBool over14 IS over14
 eventIn SFBool over15 IS over15
 eventIn SFBool over16 IS over16
 eventIn SFBool over17 IS over17
 eventIn SFBool over18 IS over18
 eventIn SFBool over19 IS over19
 eventIn SFBool over20 IS over20
 eventIn SFBool over21 IS over21
 eventIn SFBool over22 IS over22
 eventIn SFBool over23 IS over23 
		eventOut MFString string_changed 
		url [ "javascript: 
		function evtnum(num, value) 
		{ 
		if (value && (num < list.length)) 
			strout[0] = list[num]; 
		else 
			strout[0] = defstring; 
		string_changed = strout; 
		} 
 
	 	function over0(v, t) { evtnum(0, v); } 
	function over1(v, t) { evtnum(1, v); } 
	function over2(v, t) { evtnum(2, v); } 
	function over3(v, t) { evtnum(3, v); } 
	function over4(v, t) { evtnum(4, v); } 
	function over5(v, t) { evtnum(5, v); } 
	function over6(v, t) { evtnum(6, v); } 
	function over7(v, t) { evtnum(7, v); } 
	function over8(v, t) { evtnum(8, v); } 
	function over9(v, t) { evtnum(9, v); } 
	function over10(v, t) { evtnum(10, v); } 
	function over11(v, t) { evtnum(11, v); } 
	function over12(v, t) { evtnum(12, v); } 
	function over13(v, t) { evtnum(13, v); } 
	function over14(v, t) { evtnum(14, v); } 
	function over15(v, t) { evtnum(15, v); } 
	function over16(v, t) { evtnum(16, v); } 
	function over17(v, t) { evtnum(17, v); } 
	function over18(v, t) { evtnum(18, v); } 
	function over19(v, t) { evtnum(19, v); } 
	function over20(v, t) { evtnum(20, v); } 
	function over21(v, t) { evtnum(21, v); } 
	function over22(v, t) { evtnum(22, v); } 
	function over23(v, t) { evtnum(23, v); } 
 	", 
		"Popup.class"] 
	} 
	 
	Transform { 
	translation 2 0 4
	rotation 0.28108 0.67860 0.67860 2.59356
	 
	children Shape { 
		appearance IS appearance 
	geometry DEF POPUP Text { 
		string "" 
		set_string IS showThis 
		fontStyle FontStyle { size  0.35 } 
		} 
	} 
	} 
] } 
ROUTE POPIT.string_changed TO POPUP.set_string 
} 
 
 
Group { 
children DEF POP PopupText { 
		#default "Nothing selected" 
		stringlist [  "A-1 (-2.11, 0.16, -0.28)", "A-2 (2.46, 1.48, 1.03)", "A-3 (1.69, 1.99, 0.86)", "A-4 (1.65, 1.57, 0.66)", "B-1 (4.24, -0.63, -3.04)", "B-2 (2.59, 0.38, -0.93)", "B-3 (2.41, -0.24, 0.23)", "B-4 (2.11, -0.95, 0.79)", "C-1 (0.73, 1.49, 0.71)", "C-2 (1.02, -0.99, 0.97)", "C-3 (0.29, -1.45, 0.58)", "C-4 (-0.10, -1.07, 0.40)", "D-1 (-1.45, 1.61, 0.02)", "D-2 (-0.02, -1.85, 0.75)", "D-3 (-1.55, 0.26, 0.28)", "D-4 (-0.83, -0.60, 0.77)", "E-1 (-1.32, -1.03, -0.07)", "E-2 (-1.12, -0.96, 0.01)", "E-3 (-0.66, -1.84, -0.23)", "E-4 (-1.94, 1.54, -1.19)", "F-1 (-2.15, 1.00, -0.84)", "F-2 (-1.25, -0.49, -0.85)", "F-3 (-2.18, -0.13, -0.22)", " F-4 (-2.51, 0.77, -0.42) " ] 
	} 
} 


Transform {
	translation  4.8  0 0
	scale  0.28 0.28 0.28 
	rotation 0.00000 0.70711 0.70711 3.14159
	children Shape {
		appearance Appearance { material Material {diffuseColor  0 0 0   } }
	geometry Text { string " PC1 "
fontStyle FontStyle {
family ["SANS"]
justify "MIDDLE"
 }
 }
	}
}
Transform {
	translation 0  4.8  0
	scale  0.28 0.28 0.28 
	rotation 0.57735 0.57735 0.57735 2.09440
	children Shape {
		appearance Appearance { material Material {diffuseColor  0 0 0   } }
	geometry Text { string " PC3 "
fontStyle FontStyle {
family ["SANS"]
justify "MIDDLE"
 }
 }
	}
}
Transform {
	translation 0 0  4.8 
	scale  0.28 0.28 0.28 
	rotation 0.28108 0.67860 0.67860 2.59356
	children Shape {
		appearance Appearance { material Material {diffuseColor  0 0 0   } }
	geometry Text { string " PC2 "
fontStyle FontStyle {
family ["SANS"]
justify "MIDDLE"
 }
 }
	}
}
Transform {
	translation  2  0 0
	rotation 0 0 1 1.5708
	children Shape {
		appearance Appearance { material Material {
		diffuseColor  0 0 0  } }
	geometry Cylinder { height  4  radius 0.04 }
	}
}
Transform {
	translation 0  2  0
	rotation 0 0 1 0
	children Shape {
		appearance Appearance { material Material { diffuseColor  0 0 0  } }
	geometry Cylinder { height  4  radius 0.04 }
	}
}
Transform {
	translation 0 0  2 
	rotation 1 0 0 1.5708
	children Shape {
		appearance Appearance { material Material { diffuseColor  0 0 0  } }
	geometry Cylinder { height  4  radius 0.04 }
	}
}
Group {
  children [
    DEF Schalter0 TouchSensor { }

Transform {
	translation  0.233224295513516 2.09336805931862 2.71852894608695  
	children Shape {
		appearance Appearance { material Material { diffuseColor 1 0 0 transparency 0 } }
	geometry Sphere { radius  0.08 }
		}  
}

]
}
Group {
  children [
    DEF Schalter1 TouchSensor { }

Transform {
	translation  2.94243765564471 3.46833203062296 4  
	children Shape {
		appearance Appearance { material Material { diffuseColor 1 0 0 transparency 0 } }
	geometry Sphere { radius  0.08 }
		}  
}

]
}
Group {
  children [
    DEF Schalter2 TouchSensor { }

Transform {
	translation  2.48657884628546 4 3.83930656632987  
	children Shape {
		appearance Appearance { material Material { diffuseColor 1 0 0 transparency 0 } }
	geometry Sphere { radius  0.08 }
		}  
}

]
}
Group {
  children [
    DEF Schalter3 TouchSensor { }

Transform {
	translation  2.46389384786773 3.5709587743227 3.63610286951745  
	children Shape {
		appearance Appearance { material Material { diffuseColor 1 0 0 transparency 0 } }
	geometry Sphere { radius  0.08 }
		}  
}

]
}
Group {
  children [
    DEF Schalter4 TouchSensor { }

Transform {
	translation  4 1.27411453585793 0  
	children Shape {
		appearance Appearance { material Material { diffuseColor 1 1 0 transparency 0 } }
	geometry Sphere { radius  0.08 }
		}  
}

]
}
Group {
  children [
    DEF Schalter5 TouchSensor { }

Transform {
	translation  3.02337271516537 2.32295572728485 2.07083213722604  
	children Shape {
		appearance Appearance { material Material { diffuseColor 1 1 0 transparency 0 } }
	geometry Sphere { radius  0.08 }
		}  
}

]
}
Group {
  children [
    DEF Schalter6 TouchSensor { }

Transform {
	translation  2.91558693523682 1.6765972619674 3.22084742739936  
	children Shape {
		appearance Appearance { material Material { diffuseColor 1 1 0 transparency 0 } }
	geometry Sphere { radius  0.08 }
		}  
}

]
}
Group {
  children [
    DEF Schalter7 TouchSensor { }

Transform {
	translation  2.73639235758993 0.937025213604372 3.76435083120497  
	children Shape {
		appearance Appearance { material Material { diffuseColor 1 1 0 transparency 0 } }
	geometry Sphere { radius  0.08 }
		}  
}

]
}
Group {
  children [
    DEF Schalter8 TouchSensor { }

Transform {
	translation  1.92056315588296 3.47893170299647 3.68884672455653  
	children Shape {
		appearance Appearance { material Material { diffuseColor 0 1 0 transparency 0 } }
	geometry Sphere { radius  0.08 }
		}  
}

]
}
Group {
  children [
    DEF Schalter9 TouchSensor { }

Transform {
	translation  2.08959612657388 0.895847802138989 3.94219260889579  
	children Shape {
		appearance Appearance { material Material { diffuseColor 0 1 0 transparency 0 } }
	geometry Sphere { radius  0.08 }
		}  
}

]
}
Group {
  children [
    DEF Schalter10 TouchSensor { }

Transform {
	translation  1.6582814379496 0.419798063590304 3.557008181525  
	children Shape {
		appearance Appearance { material Material { diffuseColor 0 1 0 transparency 0 } }
	geometry Sphere { radius  0.08 }
		}  
}

]
}
Group {
  children [
    DEF Schalter11 TouchSensor { }

Transform {
	translation  1.42906838620973 0.814151613411939 3.38549564193304  
	children Shape {
		appearance Appearance { material Material { diffuseColor 0 1 0 transparency 0 } }
	geometry Sphere { radius  0.08 }
		}  
}

]
}
Group {
  children [
    DEF Schalter12 TouchSensor { }

Transform {
	translation  0.629485737793999 3.60232522238387 3.01082233077032  
	children Shape {
		appearance Appearance { material Material { diffuseColor 0 1 1 transparency 0 } }
	geometry Sphere { radius  0.08 }
		}  
}

]
}
Group {
  children [
    DEF Schalter13 TouchSensor { }

Transform {
	translation  1.47418581722355 0 3.73139146727579  
	children Shape {
		appearance Appearance { material Material { diffuseColor 0 1 1 transparency 0 } }
	geometry Sphere { radius  0.08 }
		}  
}

]
}
Group {
  children [
    DEF Schalter14 TouchSensor { }

Transform {
	translation  0.567984236424723 2.19793255012183 3.26420231954608  
	children Shape {
		appearance Appearance { material Material { diffuseColor 0 1 1 transparency 0 } }
	geometry Sphere { radius  0.08 }
		}  
}

]
}
Group {
  children [
    DEF Schalter15 TouchSensor { }

Transform {
	translation  0.992293580038281 1.30787031177984 3.74925422078405  
	children Shape {
		appearance Appearance { material Material { diffuseColor 0 1 1 transparency 0 } }
	geometry Sphere { radius  0.08 }
		}  
}

]
}
Group {
  children [
    DEF Schalter16 TouchSensor { }

Transform {
	translation  0.703418586950649 0.859179674509187 2.92328215539772  
	children Shape {
		appearance Appearance { material Material { diffuseColor 0 0 1 transparency 0 } }
	geometry Sphere { radius  0.08 }
		}  
}

]
}
Group {
  children [
    DEF Schalter17 TouchSensor { }

Transform {
	translation  0.8227237025469 0.928598878688324 2.99787143662721  
	children Shape {
		appearance Appearance { material Material { diffuseColor 0 0 1 transparency 0 } }
	geometry Sphere { radius  0.08 }
		}  
}

]
}
Group {
  children [
    DEF Schalter18 TouchSensor { }

Transform {
	translation  1.09483915214399 0.0113244112441467 2.76337287704487  
	children Shape {
		appearance Appearance { material Material { diffuseColor 0 0 1 transparency 0 } }
	geometry Sphere { radius  0.08 }
		}  
}

]
}
Group {
  children [
    DEF Schalter19 TouchSensor { }

Transform {
	translation  0.333860091988844 3.534118312775 1.82309915828242  
	children Shape {
		appearance Appearance { material Material { diffuseColor 0 0 1 transparency 0 } }
	geometry Sphere { radius  0.08 }
		}  
}

]
}
Group {
  children [
    DEF Schalter20 TouchSensor { }

Transform {
	translation  0.213016503213503 2.97463495640574 2.16563019596152  
	children Shape {
		appearance Appearance { material Material { diffuseColor 1 0 1 transparency 0 } }
	geometry Sphere { radius  0.08 }
		}  
}

]
}
Group {
  children [
    DEF Schalter21 TouchSensor { }

Transform {
	translation  0.744873226985652 1.41685783686603 2.15012212378904  
	children Shape {
		appearance Appearance { material Material { diffuseColor 1 0 1 transparency 0 } }
	geometry Sphere { radius  0.08 }
		}  
}

]
}
Group {
  children [
    DEF Schalter22 TouchSensor { }

Transform {
	translation  0.196088408392245 1.79756546546447 2.77626925988093  
	children Shape {
		appearance Appearance { material Material { diffuseColor 1 0 1 transparency 0 } }
	geometry Sphere { radius  0.08 }
		}  
}

]
}
Group {
  children [
    DEF Schalter23 TouchSensor { }

Transform {
	translation  0 2.73269121509662 2.57888064517423  
	children Shape {
		appearance Appearance { material Material { diffuseColor 1 0 1 transparency 0 } }
	geometry Sphere { radius  0.08 }
		}  
}

]
}


ROUTE Schalter0.isOver TO POP.over0
ROUTE Schalter1.isOver TO POP.over1
ROUTE Schalter2.isOver TO POP.over2
ROUTE Schalter3.isOver TO POP.over3
ROUTE Schalter4.isOver TO POP.over4
ROUTE Schalter5.isOver TO POP.over5
ROUTE Schalter6.isOver TO POP.over6
ROUTE Schalter7.isOver TO POP.over7
ROUTE Schalter8.isOver TO POP.over8
ROUTE Schalter9.isOver TO POP.over9
ROUTE Schalter10.isOver TO POP.over10
ROUTE Schalter11.isOver TO POP.over11
ROUTE Schalter12.isOver TO POP.over12
ROUTE Schalter13.isOver TO POP.over13
ROUTE Schalter14.isOver TO POP.over14
ROUTE Schalter15.isOver TO POP.over15
ROUTE Schalter16.isOver TO POP.over16
ROUTE Schalter17.isOver TO POP.over17
ROUTE Schalter18.isOver TO POP.over18
ROUTE Schalter19.isOver TO POP.over19
ROUTE Schalter20.isOver TO POP.over20
ROUTE Schalter21.isOver TO POP.over21
ROUTE Schalter22.isOver TO POP.over22
ROUTE Schalter23.isOver TO POP.over23
